# Supplementary material for: Development of Biocompatible Digital Light Processing Resins for Additive Manufacturing Using Visible Light-Induced RAFT Polymerization
Source: Polymers (Basel). 2024 Feb 8;16(4):472. doi: 10.3390/polym16040472 (PMC10893283; doi:10.3390/polym16040472)
Supplement: Supplementary file 1 [file polymers-16-00472-s001.zip]

Archive with 1 entries (1 files):
- polymers-2838395-supplementary.pdf
